# Supplementary material for: A Theoretical Study of the C–X Bond Cleavage Mediated by Cob(II)Aloxime
Source: Molecules. 2022 Oct 26;27(21):7283. doi: 10.3390/molecules27217283 (PMC9658964; doi:10.3390/molecules27217283)
Supplement: Supplementary file 1 [file molecules-27-07283-s001.zip]

Archive with 1 entries (1 files):
- molecules-1956573-supplementary.pdf
